# Supplementary material for: Development and Validation of a DNA Methylation-related Classifier of Circulating Tumour Cells to Predict Prognosis and to provide a therapeutic strategy in Lung Adenocarcinoma
Source: Int J Biol Sci. 2022 Aug 1;18(13):4984–5000. doi: 10.7150/ijbs.75284 (PMC9379404; doi:10.7150/ijbs.75284)
Supplement: Supplementary file 2 — Supplementary tables. [file ijbsv18p4984s2.xlsx]

## Sheet: Table S1
Table S1.Differential methylation-driven genes
gene	cor	p
ELL3	-0.274698	5.26e-09
SECISBP2L	-0.255686	5.96e-08
INADL	-0.250913	1.06e-07
PRKAR1A	-0.235482	6.4e-07
CLIP4	-0.212996	7.07e-06
SLK	-0.211054	8.6e-06
CAMK2D	-0.201747	2.15e-05
KAT7	-0.198395	2.95e-05
TGFBR2	-0.192051	5.32e-05
AP1G1	-0.188204	7.54e-05
KIAA1671	-0.179469	0.000162174
SLC6A6	-0.178396	0.000177733
APPBP2	-0.177764	0.000187542
KIAA1147	-0.13327	0.00526376
RPL30	-0.283274	1.65e-09
TRMT6	-0.186335	8.91e-05
UNG	-0.198162	3.02e-05
MRPL51	-0.110886	0.0204201
TRMT112	-0.10664	0.0257989
C9orf40	-0.118012	0.0135658
MRPL18	-0.124542	0.00915573
TOMM5	-0.188871	7.1e-05
VPS72	-0.459094	3.62e-24
SMPDL3A	-0.139766	0.00341405
FAM96A	-0.173631	0.000265291
TEAD2	-0.205149	1.54e-05
KIAA0101	-0.111566	0.0196565
MRPL15	-0.2716	7.92e-09
EIF3I	-0.109569	0.0219734
EFNA3	-0.126902	0.00790786
CCDC167	-0.166572	0.000471246
PCNA	-0.195729	3.79e-05
COA6	-0.156325	0.00104275
RPL39L	-0.384668	7.34e-17
DYNLRB1	-0.114318	0.0168129
PRC1	-0.224187	2.21e-06

## Sheet: Table S2
Table S2.Univariate cox regression and log-rank test analysis of methylation-driven genes
Univariate cox regression						Log-rank test
gene	HR	z	pvalue	lower	upper	pvalue
PRC1	1.38594	4.55247	5.3e-06	1.20426	1.59504	5.52e-05
KIAA0101	1.32729	3.96993	7.19e-05	1.15414	1.52642	0.000316534
COA6	1.2756	3.51174	0.000445189	1.11356	1.46123	0.000736961
MRPL15	1.27841	3.48066	0.000500185	1.11328	1.46803	0.00156541
MRPL51	1.30047	3.34616	0.000819385	1.11498	1.51682	0.00172651
UNG	1.25996	3.20101	0.00136947	1.09373	1.45146	0.00228678
C9orf40	1.22915	3.00354	0.00266855	1.07432	1.4063	0.00768298
TOMM5	1.2199	2.73148	0.00630508	1.05775	1.40691	0.00820491
PCNA	1.21021	2.67247	0.00752955	1.05218	1.39197	0.0293606
SLK	1.1859	2.31338	0.0207019	1.02639	1.37021	0.0392332
RPL39L	1.18574	2.266	0.0234515	1.02328	1.37399	0.0447905
EIF3I	1.1887	2.20524	0.0274373	1.01941	1.3861	0.0858062
EFNA3	1.16034	2.04072	0.0412787	1.0059	1.3385	0.103544
TRMT6	1.14799	1.91018	0.0561101	0.99641	1.32263	0.115428
DYNLRB1	1.14972	1.79979	0.0718932	0.987661	1.33836	0.128759
FAM96A	1.12139	1.62956	0.103195	0.977039	1.28706	0.148012
KIAA1147	0.888641	-1.58896	0.112069	0.768211	1.02795	0.157037
ELL3	0.8929	-1.40504	0.16001	0.762385	1.04576	0.172375
MRPL18	1.10356	1.39413	0.16328	0.960795	1.26753	0.179297
RPL30	1.10107	1.33372	0.182295	0.955797	1.26843	0.241877
TRMT112	1.09834	1.2843	0.199039	0.951851	1.26737	0.249055
CLIP4	0.912856	-1.22215	0.221653	0.788676	1.05659	0.313089
INADL	0.919707	-1.13774	0.255229	0.796212	1.06236	0.350743
CCDC167	1.08188	1.0811	0.279652	0.938029	1.24778	0.373231
TGFBR2	0.930044	-1.04116	0.297802	0.811356	1.06609	0.427384
CAMK2D	0.930223	-0.980017	0.327078	0.804941	1.07501	0.437481
KIAA1671	0.930474	-0.956278	0.338932	0.802715	1.07857	0.494441
SECISBP2L	0.940539	-0.856693	0.391615	0.817462	1.08215	0.566612
VPS72	1.05992	0.810898	0.417424	0.920846	1.22	0.637639
KAT7	0.949276	-0.71055	0.477363	0.822304	1.09585	0.711056
SLC6A6	1.04875	0.63444	0.525794	0.905333	1.21489	0.71887
AP1G1	0.974892	-0.35046	0.725993	0.845662	1.12387	0.77476
TEAD2	0.976626	-0.310824	0.755935	0.841312	1.1337	0.783049
PRKAR1A	1.02035	0.287602	0.773651	0.889446	1.17052	0.799854
SMPDL3A	0.980837	-0.267437	0.789133	0.851165	1.13026	0.845536
APPBP2	1.01501	0.205949	0.836831	0.880823	1.16964	0.880193

## Sheet: Table S3
Table S3.8-Genes GMM gaussian mixture models
model	auc	n.mirna	gene	m.clustr
1	0.639793	1	PRC1	1
2	0.537542	1	SLK	2
3	0.583975	1	MRPL51	2
4	0.59152	1	MRPL15	2
5	0.617897	1	KIAA0101	2
6	0.570871	1	EFNA3	2
7	0.601309	1	C9orf40	2
8	0.585805	1	UNG	2
9	0.639793	2	PRC1 + SLK	1
10	0.640743	2	PRC1 + MRPL51	1
11	0.640389	2	PRC1 + MRPL15	1
12	0.639793	2	PRC1 + KIAA0101	1
13	0.639793	2	PRC1 + EFNA3	1
14	0.639793	2	PRC1 + C9orf40	1
15	0.639793	2	PRC1 + UNG	1
16	0.594136	2	SLK + MRPL51	2
17	0.597037	2	SLK + MRPL15	2
18	0.63267	2	SLK + KIAA0101	2
19	0.582971	2	SLK + EFNA3	2
20	0.612444	2	SLK + C9orf40	2
21	0.589158	2	SLK + UNG	2
22	0.602263	2	MRPL51 + MRPL15	2
23	0.619887	2	MRPL51 + KIAA0101	2
24	0.59591	2	MRPL51 + EFNA3	2
25	0.612316	2	MRPL51 + C9orf40	2
26	0.589111	2	MRPL51 + UNG	2
27	0.617897	2	MRPL15 + KIAA0101	2
28	0.59152	2	MRPL15 + EFNA3	2
29	0.613118	2	MRPL15 + C9orf40	2
30	0.597258	2	MRPL15 + UNG	2
31	0.617897	2	KIAA0101 + EFNA3	2
32	0.617897	2	KIAA0101 + C9orf40	2
33	0.617897	2	KIAA0101 + UNG	2
34	0.621024	2	EFNA3 + C9orf40	2
35	0.590339	2	EFNA3 + UNG	2
36	0.604405	2	C9orf40 + UNG	2
37	0.643162	3	PRC1 + SLK + MRPL51	2
38	0.640389	3	PRC1 + SLK + MRPL15	1
39	0.639793	3	PRC1 + SLK + KIAA0101	1
40	0.639793	3	PRC1 + SLK + EFNA3	1
41	0.639793	3	PRC1 + SLK + C9orf40	1
42	0.639793	3	PRC1 + SLK + UNG	1
43	0.640743	3	PRC1 + MRPL51 + MRPL15	1
44	0.640743	3	PRC1 + MRPL51 + KIAA0101	1
45	0.640743	3	PRC1 + MRPL51 + EFNA3	1
46	0.640743	3	PRC1 + MRPL51 + C9orf40	1
47	0.640743	3	PRC1 + MRPL51 + UNG	1
48	0.640389	3	PRC1 + MRPL15 + KIAA0101	1
49	0.640389	3	PRC1 + MRPL15 + EFNA3	1
50	0.640389	3	PRC1 + MRPL15 + C9orf40	1
51	0.640389	3	PRC1 + MRPL15 + UNG	1
52	0.639793	3	PRC1 + KIAA0101 + EFNA3	1
53	0.639793	3	PRC1 + KIAA0101 + C9orf40	1
54	0.639793	3	PRC1 + KIAA0101 + UNG	1
55	0.639793	3	PRC1 + EFNA3 + C9orf40	1
56	0.639793	3	PRC1 + EFNA3 + UNG	1
57	0.639793	3	PRC1 + C9orf40 + UNG	1
58	0.613422	3	SLK + MRPL51 + MRPL15	3
59	0.631264	3	SLK + MRPL51 + KIAA0101	3
60	0.600426	3	SLK + MRPL51 + EFNA3	3
61	0.626461	3	SLK + MRPL51 + C9orf40	3
62	0.594136	3	SLK + MRPL51 + UNG	3
63	0.63267	3	SLK + MRPL15 + KIAA0101	3
64	0.597037	3	SLK + MRPL15 + EFNA3	3
65	0.619021	3	SLK + MRPL15 + C9orf40	3
66	0.597037	3	SLK + MRPL15 + UNG	3
67	0.63267	3	SLK + KIAA0101 + EFNA3	3
68	0.63267	3	SLK + KIAA0101 + C9orf40	3
69	0.63267	3	SLK + KIAA0101 + UNG	3
70	0.629109	3	SLK + EFNA3 + C9orf40	3
71	0.598324	3	SLK + EFNA3 + UNG	3
72	0.615207	3	SLK + C9orf40 + UNG	3
73	0.619887	3	MRPL51 + MRPL15 + KIAA0101	3
74	0.602263	3	MRPL51 + MRPL15 + EFNA3	3
75	0.612316	3	MRPL51 + MRPL15 + C9orf40	3
76	0.602263	3	MRPL51 + MRPL15 + UNG	3
77	0.619887	3	MRPL51 + KIAA0101 + EFNA3	3
78	0.619887	3	MRPL51 + KIAA0101 + C9orf40	3
79	0.619887	3	MRPL51 + KIAA0101 + UNG	3
80	0.620131	3	MRPL51 + EFNA3 + C9orf40	3
81	0.589111	3	MRPL51 + EFNA3 + UNG	3
82	0.612316	3	MRPL51 + C9orf40 + UNG	3
83	0.617897	3	MRPL15 + KIAA0101 + EFNA3	3
84	0.617897	3	MRPL15 + KIAA0101 + C9orf40	3
85	0.617897	3	MRPL15 + KIAA0101 + UNG	3
86	0.613118	3	MRPL15 + EFNA3 + C9orf40	3
87	0.597258	3	MRPL15 + EFNA3 + UNG	3
88	0.613118	3	MRPL15 + C9orf40 + UNG	3
89	0.617897	3	KIAA0101 + EFNA3 + C9orf40	3
90	0.617897	3	KIAA0101 + EFNA3 + UNG	3
91	0.617897	3	KIAA0101 + C9orf40 + UNG	3
92	0.614385	3	EFNA3 + C9orf40 + UNG	3
93	0.643162	4	PRC1 + SLK + MRPL51 + MRPL15	4
94	0.643162	4	PRC1 + SLK + MRPL51 + KIAA0101	4
95	0.643162	4	PRC1 + SLK + MRPL51 + EFNA3	4
96	0.643162	4	PRC1 + SLK + MRPL51 + C9orf40	4
97	0.643162	4	PRC1 + SLK + MRPL51 + UNG	4
98	0.640389	4	PRC1 + SLK + MRPL15 + KIAA0101	4
99	0.640389	4	PRC1 + SLK + MRPL15 + EFNA3	4
100	0.640389	4	PRC1 + SLK + MRPL15 + C9orf40	4
101	0.640389	4	PRC1 + SLK + MRPL15 + UNG	4
102	0.639793	4	PRC1 + SLK + KIAA0101 + EFNA3	4
103	0.639793	4	PRC1 + SLK + KIAA0101 + C9orf40	4
104	0.639793	4	PRC1 + SLK + KIAA0101 + UNG	4
105	0.639793	4	PRC1 + SLK + EFNA3 + C9orf40	4
106	0.639793	4	PRC1 + SLK + EFNA3 + UNG	4
107	0.639793	4	PRC1 + SLK + C9orf40 + UNG	4
108	0.640743	4	PRC1 + MRPL51 + MRPL15 + KIAA0101	4
109	0.640743	4	PRC1 + MRPL51 + MRPL15 + EFNA3	4
110	0.640743	4	PRC1 + MRPL51 + MRPL15 + C9orf40	4
111	0.640743	4	PRC1 + MRPL51 + MRPL15 + UNG	4
112	0.640743	4	PRC1 + MRPL51 + KIAA0101 + EFNA3	4
113	0.640743	4	PRC1 + MRPL51 + KIAA0101 + C9orf40	4
114	0.640743	4	PRC1 + MRPL51 + KIAA0101 + UNG	4
115	0.640743	4	PRC1 + MRPL51 + EFNA3 + C9orf40	4
116	0.640743	4	PRC1 + MRPL51 + EFNA3 + UNG	4
117	0.640743	4	PRC1 + MRPL51 + C9orf40 + UNG	4
118	0.640389	4	PRC1 + MRPL15 + KIAA0101 + EFNA3	4
119	0.640389	4	PRC1 + MRPL15 + KIAA0101 + C9orf40	4
120	0.640389	4	PRC1 + MRPL15 + KIAA0101 + UNG	4
121	0.640389	4	PRC1 + MRPL15 + EFNA3 + C9orf40	4
122	0.640389	4	PRC1 + MRPL15 + EFNA3 + UNG	4
123	0.640389	4	PRC1 + MRPL15 + C9orf40 + UNG	4
124	0.639793	4	PRC1 + KIAA0101 + EFNA3 + C9orf40	4
125	0.639793	4	PRC1 + KIAA0101 + EFNA3 + UNG	4
126	0.639793	4	PRC1 + KIAA0101 + C9orf40 + UNG	4
127	0.639793	4	PRC1 + EFNA3 + C9orf40 + UNG	4
128	0.631264	4	SLK + MRPL51 + MRPL15 + KIAA0101	5
129	0.613422	4	SLK + MRPL51 + MRPL15 + EFNA3	5
130	0.626461	4	SLK + MRPL51 + MRPL15 + C9orf40	5
131	0.613422	4	SLK + MRPL51 + MRPL15 + UNG	5
132	0.631264	4	SLK + MRPL51 + KIAA0101 + EFNA3	5
133	0.631264	4	SLK + MRPL51 + KIAA0101 + C9orf40	5
134	0.631264	4	SLK + MRPL51 + KIAA0101 + UNG	5
135	0.628807	4	SLK + MRPL51 + EFNA3 + C9orf40	5
136	0.600426	4	SLK + MRPL51 + EFNA3 + UNG	5
137	0.626461	4	SLK + MRPL51 + C9orf40 + UNG	5
138	0.63267	4	SLK + MRPL15 + KIAA0101 + EFNA3	5
139	0.63267	4	SLK + MRPL15 + KIAA0101 + C9orf40	5
140	0.63267	4	SLK + MRPL15 + KIAA0101 + UNG	5
141	0.619021	4	SLK + MRPL15 + EFNA3 + C9orf40	5
142	0.597037	4	SLK + MRPL15 + EFNA3 + UNG	5
143	0.619021	4	SLK + MRPL15 + C9orf40 + UNG	5
144	0.63267	4	SLK + KIAA0101 + EFNA3 + C9orf40	5
145	0.63267	4	SLK + KIAA0101 + EFNA3 + UNG	5
146	0.63267	4	SLK + KIAA0101 + C9orf40 + UNG	5
147	0.629109	4	SLK + EFNA3 + C9orf40 + UNG	5
148	0.619887	4	MRPL51 + MRPL15 + KIAA0101 + EFNA3	5
149	0.619887	4	MRPL51 + MRPL15 + KIAA0101 + C9orf40	5
150	0.619887	4	MRPL51 + MRPL15 + KIAA0101 + UNG	5
151	0.620131	4	MRPL51 + MRPL15 + EFNA3 + C9orf40	5
152	0.602263	4	MRPL51 + MRPL15 + EFNA3 + UNG	5
153	0.612316	4	MRPL51 + MRPL15 + C9orf40 + UNG	5
154	0.619887	4	MRPL51 + KIAA0101 + EFNA3 + C9orf40	5
155	0.619887	4	MRPL51 + KIAA0101 + EFNA3 + UNG	5
156	0.619887	4	MRPL51 + KIAA0101 + C9orf40 + UNG	5
157	0.620131	4	MRPL51 + EFNA3 + C9orf40 + UNG	5
158	0.617897	4	MRPL15 + KIAA0101 + EFNA3 + C9orf40	5
159	0.617897	4	MRPL15 + KIAA0101 + EFNA3 + UNG	5
160	0.617897	4	MRPL15 + KIAA0101 + C9orf40 + UNG	5
161	0.613118	4	MRPL15 + EFNA3 + C9orf40 + UNG	5
162	0.617897	4	KIAA0101 + EFNA3 + C9orf40 + UNG	5
163	0.643162	5	PRC1 + SLK + MRPL51 + MRPL15 + KIAA0101	6
164	0.643162	5	PRC1 + SLK + MRPL51 + MRPL15 + EFNA3	6
165	0.643162	5	PRC1 + SLK + MRPL51 + MRPL15 + C9orf40	6
166	0.643162	5	PRC1 + SLK + MRPL51 + MRPL15 + UNG	6
167	0.643162	5	PRC1 + SLK + MRPL51 + KIAA0101 + EFNA3	6
168	0.643162	5	PRC1 + SLK + MRPL51 + KIAA0101 + C9orf40	6
169	0.643162	5	PRC1 + SLK + MRPL51 + KIAA0101 + UNG	6
170	0.643162	5	PRC1 + SLK + MRPL51 + EFNA3 + C9orf40	6
171	0.643162	5	PRC1 + SLK + MRPL51 + EFNA3 + UNG	6
172	0.643162	5	PRC1 + SLK + MRPL51 + C9orf40 + UNG	6
173	0.640389	5	PRC1 + SLK + MRPL15 + KIAA0101 + EFNA3	6
174	0.640389	5	PRC1 + SLK + MRPL15 + KIAA0101 + C9orf40	6
175	0.640389	5	PRC1 + SLK + MRPL15 + KIAA0101 + UNG	6
176	0.640389	5	PRC1 + SLK + MRPL15 + EFNA3 + C9orf40	6
177	0.640389	5	PRC1 + SLK + MRPL15 + EFNA3 + UNG	6
178	0.640389	5	PRC1 + SLK + MRPL15 + C9orf40 + UNG	6
179	0.639793	5	PRC1 + SLK + KIAA0101 + EFNA3 + C9orf40	6
180	0.639793	5	PRC1 + SLK + KIAA0101 + EFNA3 + UNG	6
181	0.639793	5	PRC1 + SLK + KIAA0101 + C9orf40 + UNG	6
182	0.639793	5	PRC1 + SLK + EFNA3 + C9orf40 + UNG	6
183	0.640743	5	PRC1 + MRPL51 + MRPL15 + KIAA0101 + EFNA3	6
184	0.640743	5	PRC1 + MRPL51 + MRPL15 + KIAA0101 + C9orf40	6
185	0.640743	5	PRC1 + MRPL51 + MRPL15 + KIAA0101 + UNG	6
186	0.640743	5	PRC1 + MRPL51 + MRPL15 + EFNA3 + C9orf40	6
187	0.640743	5	PRC1 + MRPL51 + MRPL15 + EFNA3 + UNG	6
188	0.640743	5	PRC1 + MRPL51 + MRPL15 + C9orf40 + UNG	6
189	0.640743	5	PRC1 + MRPL51 + KIAA0101 + EFNA3 + C9orf40	6
190	0.640743	5	PRC1 + MRPL51 + KIAA0101 + EFNA3 + UNG	6
191	0.640743	5	PRC1 + MRPL51 + KIAA0101 + C9orf40 + UNG	6
192	0.640743	5	PRC1 + MRPL51 + EFNA3 + C9orf40 + UNG	6
193	0.640389	5	PRC1 + MRPL15 + KIAA0101 + EFNA3 + C9orf40	6
194	0.640389	5	PRC1 + MRPL15 + KIAA0101 + EFNA3 + UNG	6
195	0.640389	5	PRC1 + MRPL15 + KIAA0101 + C9orf40 + UNG	6
196	0.640389	5	PRC1 + MRPL15 + EFNA3 + C9orf40 + UNG	6
197	0.639793	5	PRC1 + KIAA0101 + EFNA3 + C9orf40 + UNG	6
198	0.631264	5	SLK + MRPL51 + MRPL15 + KIAA0101 + EFNA3	7
199	0.631264	5	SLK + MRPL51 + MRPL15 + KIAA0101 + C9orf40	7
200	0.631264	5	SLK + MRPL51 + MRPL15 + KIAA0101 + UNG	7
201	0.628807	5	SLK + MRPL51 + MRPL15 + EFNA3 + C9orf40	7
202	0.613422	5	SLK + MRPL51 + MRPL15 + EFNA3 + UNG	7
203	0.626461	5	SLK + MRPL51 + MRPL15 + C9orf40 + UNG	7
204	0.631264	5	SLK + MRPL51 + KIAA0101 + EFNA3 + C9orf40	7
205	0.631264	5	SLK + MRPL51 + KIAA0101 + EFNA3 + UNG	7
206	0.631264	5	SLK + MRPL51 + KIAA0101 + C9orf40 + UNG	7
207	0.628807	5	SLK + MRPL51 + EFNA3 + C9orf40 + UNG	7
208	0.63267	5	SLK + MRPL15 + KIAA0101 + EFNA3 + C9orf40	7
209	0.63267	5	SLK + MRPL15 + KIAA0101 + EFNA3 + UNG	7
210	0.63267	5	SLK + MRPL15 + KIAA0101 + C9orf40 + UNG	7
211	0.619021	5	SLK + MRPL15 + EFNA3 + C9orf40 + UNG	7
212	0.63267	5	SLK + KIAA0101 + EFNA3 + C9orf40 + UNG	7
213	0.619887	5	MRPL51 + MRPL15 + KIAA0101 + EFNA3 + C9orf40	7
214	0.619887	5	MRPL51 + MRPL15 + KIAA0101 + EFNA3 + UNG	7
215	0.619887	5	MRPL51 + MRPL15 + KIAA0101 + C9orf40 + UNG	7
216	0.620131	5	MRPL51 + MRPL15 + EFNA3 + C9orf40 + UNG	7
217	0.619887	5	MRPL51 + KIAA0101 + EFNA3 + C9orf40 + UNG	7
218	0.617897	5	MRPL15 + KIAA0101 + EFNA3 + C9orf40 + UNG	7
219	0.643162	6	PRC1 + SLK + MRPL51 + MRPL15 + KIAA0101 + EFNA3	8
220	0.643162	6	PRC1 + SLK + MRPL51 + MRPL15 + KIAA0101 + C9orf40	8
221	0.643162	6	PRC1 + SLK + MRPL51 + MRPL15 + KIAA0101 + UNG	8
222	0.643162	6	PRC1 + SLK + MRPL51 + MRPL15 + EFNA3 + C9orf40	8
223	0.643162	6	PRC1 + SLK + MRPL51 + MRPL15 + EFNA3 + UNG	8
224	0.643162	6	PRC1 + SLK + MRPL51 + MRPL15 + C9orf40 + UNG	8
225	0.643162	6	PRC1 + SLK + MRPL51 + KIAA0101 + EFNA3 + C9orf40	8
226	0.643162	6	PRC1 + SLK + MRPL51 + KIAA0101 + EFNA3 + UNG	8
227	0.643162	6	PRC1 + SLK + MRPL51 + KIAA0101 + C9orf40 + UNG	8
228	0.643162	6	PRC1 + SLK + MRPL51 + EFNA3 + C9orf40 + UNG	8
229	0.640389	6	PRC1 + SLK + MRPL15 + KIAA0101 + EFNA3 + C9orf40	8
230	0.640389	6	PRC1 + SLK + MRPL15 + KIAA0101 + EFNA3 + UNG	8
231	0.640389	6	PRC1 + SLK + MRPL15 + KIAA0101 + C9orf40 + UNG	8
232	0.640389	6	PRC1 + SLK + MRPL15 + EFNA3 + C9orf40 + UNG	8
233	0.639793	6	PRC1 + SLK + KIAA0101 + EFNA3 + C9orf40 + UNG	8
234	0.640743	6	PRC1 + MRPL51 + MRPL15 + KIAA0101 + EFNA3 + C9orf40	8
235	0.640743	6	PRC1 + MRPL51 + MRPL15 + KIAA0101 + EFNA3 + UNG	8
236	0.640743	6	PRC1 + MRPL51 + MRPL15 + KIAA0101 + C9orf40 + UNG	8
237	0.640743	6	PRC1 + MRPL51 + MRPL15 + EFNA3 + C9orf40 + UNG	8
238	0.640743	6	PRC1 + MRPL51 + KIAA0101 + EFNA3 + C9orf40 + UNG	8
239	0.640389	6	PRC1 + MRPL15 + KIAA0101 + EFNA3 + C9orf40 + UNG	8
240	0.631264	6	SLK + MRPL51 + MRPL15 + KIAA0101 + EFNA3 + C9orf40	7
241	0.631264	6	SLK + MRPL51 + MRPL15 + KIAA0101 + EFNA3 + UNG	7
242	0.631264	6	SLK + MRPL51 + MRPL15 + KIAA0101 + C9orf40 + UNG	7
243	0.628807	6	SLK + MRPL51 + MRPL15 + EFNA3 + C9orf40 + UNG	7
244	0.631264	6	SLK + MRPL51 + KIAA0101 + EFNA3 + C9orf40 + UNG	7
245	0.63267	6	SLK + MRPL15 + KIAA0101 + EFNA3 + C9orf40 + UNG	7
246	0.619887	6	MRPL51 + MRPL15 + KIAA0101 + EFNA3 + C9orf40 + UNG	7
247	0.643162	7	PRC1 + SLK + MRPL51 + MRPL15 + KIAA0101 + EFNA3 + C9orf40	8
248	0.643162	7	PRC1 + SLK + MRPL51 + MRPL15 + KIAA0101 + EFNA3 + UNG	8
249	0.643162	7	PRC1 + SLK + MRPL51 + MRPL15 + KIAA0101 + C9orf40 + UNG	8
250	0.643162	7	PRC1 + SLK + MRPL51 + MRPL15 + EFNA3 + C9orf40 + UNG	8
251	0.643162	7	PRC1 + SLK + MRPL51 + KIAA0101 + EFNA3 + C9orf40 + UNG	8
252	0.640389	7	PRC1 + SLK + MRPL15 + KIAA0101 + EFNA3 + C9orf40 + UNG	8
253	0.640743	7	PRC1 + MRPL51 + MRPL15 + KIAA0101 + EFNA3 + C9orf40 + UNG	8
254	0.631264	7	SLK + MRPL51 + MRPL15 + KIAA0101 + EFNA3 + C9orf40 + UNG	7
255	0.643162	8	PRC1 + SLK + MRPL51 + MRPL15 + KIAA0101 + EFNA3 + C9orf40 + UNG	8

## Sheet: Table S4
Table S4.The Coefficient of the Risk Factor
cox_fea	cox_coef
PRC1	0.23027
SLK	0.122136
MRPL51	0.165822

## Sheet: Tabel S5
Table S5.Analysis of mutant gene correlation
Hugo_Symbol	Low TMErisk	High TMErisk	pval	OR	ci.up	ci.low	adjPval
TP53	83	150	6.06484e-10	0.316497	0.464683	0.214361	1.8801e-08
USH2A	56	94	0.000183588	0.467924	0.705568	0.308355	0.00252799
LRRC7	23	52	0.000244644	0.379577	0.658363	0.213279	0.00252799
CSMD3	72	109	0.000376881	0.509409	0.751396	0.343952	0.00291177
TTN	92	129	0.000553091	0.528633	0.769518	0.36205	0.00291177
ADAMTS12	29	58	0.000563569	0.427004	0.710199	0.25229	0.00291177
RP1L1	26	53	0.000849355	0.424405	0.72176	0.244544	0.00376143
SPTA1	46	76	0.00165894	0.506099	0.784445	0.323972	0.00573117
PTPRD	26	51	0.00181924	0.445647	0.76035	0.256121	0.00573117
RYR2	71	103	0.0018629	0.552127	0.816269	0.372056	0.00573117
SI	27	52	0.00203364	0.45357	0.768518	0.26281	0.00573117
XIRP2	44	71	0.00389162	0.528366	0.825904	0.335347	0.0100533
NAV3	36	59	0.00841462	0.535302	0.865956	0.327439	0.01909
KEAP1	32	54	0.00881075	0.524049	0.865797	0.31319	0.01909
PCDH15	33	55	0.00944319	0.530257	0.871456	0.318791	0.01909
ZFHX4	60	86	0.0100667	0.589553	0.887713	0.389788	0.01909
CDH10	30	51	0.0104687	0.52356	0.876335	0.308473	0.01909
MUC16	82	108	0.0124109	0.625622	0.916602	0.425897	0.0213743
PAPPA2	32	51	0.021929	0.563615	0.935826	0.335438	0.0342613
APOB	33	52	0.0232093	0.569732	0.94086	0.341177	0.0342613
RYR3	33	52	0.0232093	0.569732	0.94086	0.341177	0.0342613
PCLO	34	53	0.0244988	0.575597	0.945627	0.346685	0.0345211
MUC17	36	55	0.0270979	0.586624	0.954434	0.35715	0.0365232
FAT3	39	55	0.0662726	0.644594	1.03977	0.396705	0.0856021
COL11A1	39	54	0.0839165	0.659991	1.06637	0.405647	0.104056
FLG	53	68	0.115881	0.707232	1.09047	0.456938	0.138165
ZNF536	43	55	0.175455	0.724534	1.15744	0.451341	0.201448
LRP1B	72	85	0.207899	0.769589	1.14572	0.515958	0.230173
ANK2	42	52	0.251594	0.756659	1.21768	0.468097	0.268945
CSMD1	42	51	0.300262	0.775495	1.25027	0.479055	0.310271
KRAS	63	69	0.541224	0.868393	1.32055	0.570337	0.541224
